# Supplementary material for: Culture-Dependent Bioprospecting of Halophilic Microorganisms from Portuguese Salterns
Source: Microorganisms. 2025 Dec 17;13(12):2867. doi: 10.3390/microorganisms13122867 (PMC12736195; doi:10.3390/microorganisms13122867)
Supplement: Supplementary file 1 [file microorganisms-13-02867-s001.zip]

Archive with 1 entries (1 files):
- microorganisms-3982840-supplementary.xlsx
