# Supplementary material for: Culture-Dependent Bioprospecting of Halophilic Microorganisms from Portuguese Salterns
Source: Microorganisms. 2025 Dec 17;13(12):2867. doi: 10.3390/microorganisms13122867 (PMC12736195; doi:10.3390/microorganisms13122867)
Supplement: Supplementary file 1 [file microorganisms-13-02867-s001.zip › microorganisms-3982840-supplementary.xlsx]

## Sheet: All Isolates
Table S1. Information on the isolates obtained from Aveiro and Olhão salterns, and respective data on the type of samples, phylogenetical closest relatives based on the 16S rRNA genes and corresponding similarity, as well as data on the halophilic (NaCl range and otimum) and bioactive (PKS-I and NRPS genes) profiles. a HQ% stands for the isolates 16S rRNA gene sequence quality of the isolates. b …
Isolate	Sample Origin	Sample Type	HQ%a	NCBI Accession Numberb	EzBioCloud Identification	16S rRNA ref seq	Similarity (%)	Phylum	Genus	% NaCl Range	Optimun %NaCl	Halophilic Profile	PCR NRPS (≈1000 bp)	NRPS non-specific bands	PCR PKS (≈700 bp)	PKS non-specific bands	BOX-PCR Patternc	ERIC-PCR Patternc
ASED47	Aveiro Saltern	Saltern Sediment	97.7	MZ818022	Aliifodinibius roseus	jgi.1107717	100	Rhodothermaeota	Aliifodinibius	ND	ND	ND	+	Yes	+	Yes	ND	ND
OSED4	Olhão Saltern	Saltern Sediment	94	MZ818031	Alkalihalobacillus hwajinpoensis	AF541966	99.64	Bacillota	Alkalihalobacillus	0 to 13	0 to 8	Halotolerant	+	Yes	+	Yes	g	G
OSED12	Olhão Saltern	Saltern Sediment	94.9	MZ818027	Alkalihalobacillus hwajinpoensis	AF541966	99.71	Bacillota	Alkalihalobacillus	0 to 20	0 to 5	Halotolerant	+	Yes	+	No	h	H
AS117	Aveiro Saltern	Salt	98.8	MZ818005	Alkalihalobacillus hwajinpoensis	AF541966	99.71	Bacillota	Alkalihalobacillus	0 to 20	0 to 8	Halotolerant	-	Yes	+	Yes	i	I
OSED13	Olhão Saltern	Saltern Sediment	96.3	MZ818039	Bacillus swezeyi	MRBK01000096	99.78	Bacillota	Bacillus	0 to 13	13	Halotolerant	+	Yes	+	Yes	j	J
OSED6	Olhão Saltern	Saltern Sediment	98	MZ818033	Bacillus swezeyi	MRBK01000096	99.85	Bacillota	Bacillus	0 to 13	0 to 8	Halotolerant	-	Yes	+	No	j	J
OSED7	Olhão Saltern	Saltern Sediment	97.1	MZ818034	Bacillus swezeyi	MRBK01000096	99.84	Bacillota	Bacillus	0 to 13	8	Halotolerant	+	Yes	+	Yes	j	J
AS115	Aveiro Saltern	Salt	96.9	MZ818003	Haladaptatus paucihalophilus	AQXI01000001	99.65	Euryarchaeota (Archaea)	Haladaptatus	8 to 25	13	Halophilic	+	Yes	-	Yes	ND	ND
ASED35	Aveiro Saltern	Saltern Sediment	98.5	MZ818010	Halobacillus halophilus	HE717023	99.79	Bacillota	Halobacillus	ND	ND	ND	+	Yes	-	Yes	s	S
ASED37	Aveiro Saltern	Saltern Sediment	97.9	MZ818012	Halobacillus halophilus	HE717023	99.79	Bacillota	Halobacillus	ND	ND	ND	+	Yes	+	Yes	s	S
ASED45	Aveiro Saltern	Saltern Sediment	97.9	MZ818020	Halobacillus halophilus	HE717023	99.85	Bacillota	Halobacillus	0 to 35	3 to 5	Halotolerant	+	Yes	-	Yes	s	α
ASED41	Aveiro Saltern	Saltern Sediment	93.2	MZ818016	Halobacillus halophilus	HE717023	99.79	Bacillota	Halobacillus	ND	ND	ND	+	Yes	+	Yes	t	S
ASED42	Aveiro Saltern	Saltern Sediment	93.1	MZ818017	Halomonas koreensis	AY382579	98.9	Pseudomonadota	Halomonas	3 to 20	13	Halophilic	+	Yes	-	No	p	P
ASED33	Aveiro Saltern	Saltern Sediment	97.5	MZ818008	Halomonas koreensis	AY382579	98.91	Pseudomonadota	Halomonas	0 to 20	8	Halotolerant	-	Yes	-	No	p	P
ASED43	Aveiro Saltern	Saltern Sediment	95.2	MZ818018	Halomonas koreensis	AY382579	98.92	Pseudomonadota	Halomonas	0 to 20	8	Halotolerant	-	Yes	-	Yes	q	Q
OSED15	Olhão Saltern	Saltern Sediment	97.1	MZ818041	Halomonas fontilapidosi	EU541349	100	Pseudomonadota	Halomonas	0 to 20	8	Halotolerant	+	Yes	+	Yes	u	U
OSED1	Olhão Saltern	Saltern Sediment	97.6	MZ818028	Halomonas fontilapidosi	EU541349	100	Pseudomonadota	Halomonas	3 to 20	13	'Halophilic	-	Yes	+	Yes	v	V
ASED36	Aveiro Saltern	Saltern Sediment	97.9	MZ818011	Halomonas fontilapidosi	EU541349	100	Pseudomonadota	Halomonas	3 to 20	13	'Halophilic	-	Yes	-	Yes	w	W
ASED32	Aveiro Saltern	Saltern Sediment	98.6	MZ818007	Halomonas fontilapidosi	EU541349	100	Pseudomonadota	Halomonas	3 to 20	5	'Halophilic	+	Yes	-	Yes	x	X
AS118	Aveiro Saltern	Salt	97.7	MZ818006	Halomonas cerina	EF613112	97.9	Pseudomonadota	Halomonas	3 to 20	8	'Halophilic	-	Yes	-	Yes	ND	ND
AS116	Aveiro Saltern	Salt	98.7	MZ818004	Marinococcus halotolerans	AB682353	99.93	Bacillota	Marinococcus	0 to 25	0 to 8	Halotolerant	+	Yes	+	Yes	ND	ND
OS11	Olhão Saltern	Salt	97	MZ818023	Oceanobacillus picturae	AJ315060	99.93	Bacillota	Oceanobacillus	0 to 13	0 to 8	Halotolerant	-	Yes	-	Yes	d	D
OSED2	Olhão Saltern	Saltern Sediment	97.8	MZ818029	Oceanobacillus picturae	AJ315060	99.93	Bacillota	Oceanobacillus	0 to 13	5 to 8	Halotolerant	+	Yes	+	Yes	d	Y
OSED14	Olhão Saltern	Saltern Sediment	94.8	MZ818040	Oceanobacillus picturae	AJ315060	99.93	Bacillota	Oceanobacillus	0 to 13	0	Halotolerant	+	Yes	+	Yes	e	E
OS14	Olhão Saltern	Salt	87.5	MZ818026	Oceanobacillus picturae	AJ315060	100	Bacillota	Oceanobacillus	0 to 20	8	Halotolerant	-	Yes	-	Yes	f	F
ASED39	Aveiro Saltern	Saltern Sediment	96.4	MZ818014	Pontibacillus salipaludis	LN872943	99.64	Bacillota	Pontibacillus	0 to 25	5 to 8	Halotolerant	-	Yes	+	Yes	k	K
ASED34	Aveiro Saltern	Saltern Sediment	98.4	MZ818009	Pontibacillus salipaludis	LN872943	99.64	Bacillota	Pontibacillus	0 to 25	8	Halotolerant	-	Yes	+	Yes	l	L
ASED40	Aveiro Saltern	Saltern Sediment	96.7	MZ818015	Pontibacillus salipaludis	LN872943	99.64	Bacillota	Pontibacillus	ND	ND	ND	-	Yes	-	Yes	m	M
ASED44	Aveiro Saltern	Saltern Sediment	98	MZ818019	Pontibacillus salipaludis	LN872943	99.64	Bacillota	Pontibacillus	0 to 8	0 to 5	Halotolerant	+	Yes	+	Yes	n	N
ASED38	Aveiro Saltern	Saltern Sediment	94.6	MZ818013	Pontibacillus salipaludis	LN872943	99.93	Bacillota	Pontibacillus	ND	ND	ND	-	Yes	-	Yes	o	O
OSED3	Olhão Saltern	Saltern Sediment	99	MZ818030	Pontibacillus sp.	EU308475	99.37	Bacillota	Pontibacillus	0 to 13	3 to 8	Halotolerant	+	Yes	+	Yes	ND	ND
ASED46	Aveiro Saltern	Saltern Sediment	94.4	MZ818021	Saccharomonospora iraqiensis	EF372522	99.68	Actinomycetota	Saccharomonospora	3 to 13	12.5	'Halophilic	-	No	-	No	ND	ND
OS13	Olhão Saltern	Salt	98.7	MZ818025	Staphylococcus epidermidis	UHDF01000003	99.93	Bacillota	Staphylococcus	0 to 8	3 to 8	Halotolerant	-	Yes	-	No	ND	ND
OS12	Olhão Saltern	Salt	99.6	MZ818024	Staphylococcus warneri	L37603	99.21	Bacillota	Staphylococcus	0 to 13	0 to 8	Halotolerant	+	Yes	-	Yes	ND	ND
OSED5	Olhão Saltern	Saltern Sediment	95.7	MZ818032	Virgibacillus salarius	AB197851	100	Bacillota	Virgibacillus	0 to 13	8	Halotolerant	+	Yes	+	Yes	a	A
OSED10	Olhão Saltern	Saltern Sediment	89.7	MZ818037	Virgibacillus salarius	AB197851	100	Bacillota	Virgibacillus	0 to 13	8	Halotolerant	+	Yes	-	Yes	b	B
OSED8	Olhão Saltern	Saltern Sediment	92.6	MZ818035	Virgibacillus salarius	AB197851	100	Bacillota	Virgibacillus	0 to 13	0 to 3	Halotolerant	-	No	-	No	b	B
OSED9	Olhão Saltern	Saltern Sediment	98.5	MZ818036	Virgibacillus salarius	AB197851	100	Bacillota	Virgibacillus	0 to 13	13	Halotolerant	+	Yes	+	Yes	b	Z
OSED11	Olhão Saltern	Saltern Sediment	91.3	MZ818038	Virgibacillus salarius	AB197851	99.93	Bacillota	Virgibacillus	0 to 13	5	Halotolerant	-	Yes	+	No	c	C
